# Supplementary material for: An Investigation of the Anti-Depressive Properties of Phenylpropanoids and Flavonoids in Hemerocallis citrina Baroni
Source: Molecules. 2022 Sep 8;27(18):5809. doi: 10.3390/molecules27185809 (PMC9502271; doi:10.3390/molecules27185809)
Supplement: Supplementary file 1 [file molecules-27-05809-s001.zip]

Archive with 1 entries (1 files):
- molecules-1882083-supplementary.pdf
